# Supplementary material for: Parsley: a web app for parsing data from plate readers
Source: Bioinformatics. 2023 Dec 4;39(12):btad733. doi: 10.1093/bioinformatics/btad733 (PMC10715767; doi:10.1093/bioinformatics/btad733)
Supplement: btad733_Supplementary_Data [file btad733_supplementary_data.zip › Supplementary Table 1.xlsx]

## Sheet: Title and Footnotes
Supplementary Table 1. Plate reader data analysis tools.
Footnotes:
1) Type refers to the primary focus of the analysis. It is designated for categorisation purposes only: not all tools fit neatly into a category and may include functions for other types of analysis.
2) Tools are listed in alphabetical order by Type.
3) 'Raw data' means raw plate reader export data from specific instruments.

## Sheet: Supplementary Table 1
Type 1	Tool 2	Language	Input data expected by tool 3	Reference
Cells	AMiGA	Python	column format data as tsv file + metadata in tidy format	2021, Midani et al., mSystems
analysis of microbial growth curves	AUDIT	GUI (R)	raw data	2020, Outin et al., G3
	bletl	Python	raw data	2022, Osthege, Tenhaef et al., Engineering in Life Sciences
	gcplyr	R	tidy data or raw data	2023, Blazanin, bioRxiv
	growthcurver	R	tidy data	2016, Sprouffske and Wagner, Bioinformatics
	PRECOG	GUI	raw data	2016, Fernandez-Ricaud et al., BMC Bioinformatics
	pyphe-growthcurves	Python	tidy data	2020, Kamrad et al., eLife
	QurvE	GUI (R)	tidy data or 'QurvE format'	2022, Wirth and Funk, GitHub
	sparse-growth-curve	Python	tidy data	2021, Cheng and Thrash, Microbiology Resource Announcements
	SPOCK	R	raw data	2020, Small et al., Translational Medicine of Aging
Proteins	FLAPJACK	GUI (Python)	raw data	2021, Yáñez Feliú et al., ACS Synthetic Biology
fluorescent protein per cell quantification	flopr	R	tidy data or raw data	2020, Fedorec et al., ACS Synthetic Biology
	fpcountr	R	tidy data or raw data	2022, Csibra and Stan, Nature Communications
	OmniPlate	Python	tidy data or raw data	2022, Montano-Gutierrez et al., PLOS Computational Biology
	PLATERO	MATLAB	tidy data	2023, González-Cebrián et al, Frontiers in Bioengineering and Biotechnology
	WellFare	Python	raw data	2019, Martin et al., BMC Bioinformatics
	WellInverter	GUI (Python)	raw data	2019, Martin et al., BMC Bioinformatics
Phenotypes	highSCREEN	R	tidy data or data as matrix	2021, Schterev et al., CRAN
high throughput plate screening	platetools	R	data as vector	2021, Swarchal, CRAN
