# Supplementary material for: Parsley: a web app for parsing data from plate readers
Source: Bioinformatics. 2023 Dec 4;39(12):btad733. doi: 10.1093/bioinformatics/btad733 (PMC10715767; doi:10.1093/bioinformatics/btad733)
Supplement: btad733_Supplementary_Data [file btad733_supplementary_data.zip › Supplementary Table 2.xlsx]

## Sheet: Title and Footnotes
Supplementary Table 2. Plate reader data parsing tools compared to Parsley.
Footnotes:
a) XDC is a parser for FLAPJACK.
b) AUDIT is a Shiny version of the R packages: readbioscreen, readcg12, readgp1 and readyg.
c) WellInverter is the GUI version of Python package WellFARE.
1) While the tool is a GUI, the data parser is partly carried out by an Excel macro that extracts and tidies the raw data, while the Python-based GUI organises the metadata joining.
2) Limited: realistically, it is necessary to manipulate exported files (eg. via manual copy/paste) before using the tool.
3) Not determined: indicates that it neither clear from the docs whether a tool has this feature, nor has it been determined for the purposes of this table.
4) Parser function specific.
5) Tidying: produces a plate object, not tidy format file or dataframe.
6) Tidying: produces data in tab delimited row format, not tidy format file or dataframe.
7) Tidying: produces data as json list, not tidy format file or dataframe.
8) Metadata can be supplied as tidy format, matrix format, by providing a list to a function argument, or from the file name.

## Sheet: Supplementary Table 2
Features	parsley	AMiGA	AUDIT (b)	bioassays	bletl	FLAPJACK (a)	flopr	fpcountr	gcplyr	highSCREEN	OmniPlate	PLATEO	plater	PLATERO	PRECOG	QurvE	readbioscreen (b)	readcg12 (b)	readgp1 (b)	readyg (b)	XDC (a)	WellFARE (c)	WellInverter (c)
version	1.0.0	not specified	not specified	1.0.1	1.4.1	not specified	0.4.02	0.1.0	1.5.2	0.4	not specified	0.2.7	1.0.4	not specified	not specified	1	not specified	not specified	not specified	not specified	not specified	not specified	not specified
primary focus	parsing	analysis	parsing/initial analysis	tidying/visualisation	analysis	analysis/data storage	analysis	analysis	analysis	QC/analysis	analysis	parsing/automation	parsing	analysis	analysis	analysis	parsing	parsing	parsing	parsing	parsing	analysis	analysis
software format	GUI (R)	Python package	R package	R package	Python package	GUI (Python)	R package	R package	R package	R package	Python package	Python package	R package	MATLAB toolbox	desktop application (Windows only)	R package / web / Windows app	R package	R package	R package	R package	GUI (Python) (1)	Python package	GUI (Python)
graphical user interface (GUI)	yes	no	yes	no	no	yes	no	no	no	no	no	no	no	no	yes	yes	no	no	no	no	yes (1)	no	yes
GUI available on web	yes	N/A	no	N/A	N/A	yes	N/A	N/A	no	N/A	N/A	N/A	N/A	N/A	yes	yes	no	no	no	no	yes (1)	no	yes
data extraction	yes	yes	yes	limited (2)	yes	yes	yes	yes	yes	limited (2)	yes	limited (2)	limited (2)	yes	yes	yes	yes	yes	yes	yes	limited (2)	yes	yes
file formats	CSV, CSV2, TSV	TSV	CSV, TXT	N/A	CSV2	Excel	CSV, Excel	CSV	CSV, Excel	N/A	CSV, Excel, TSV	CSV, Excel	N/A	Excel	CSV, Excel, TXT	CSV, Excel, TSV, TXT	CSV	TXT	TXT	INI	Excel	CSV, Excel	CSV, Excel
number of instruments	10	N/A	4	N/A	3	3	3	1	not specified (likely several)	N/A	1	N/A	N/A	1	1	8	1	1	1	1	1	2	2
number of data types (instrument*data type*export format)	53	1	4	3	not specified (Biolector series only)	3	5	3	not specified (several)	1	1	N/A	2	1	1	8	1	1	1	1	1	2	3
data types
standard	yes	yes	no	yes	no	nd (3)	yes	yes	yes	yes	no	yes	yes	yes	no	no	no	no	no	no	nd (3)	no	no
spectrum	yes	N/A	no	no	no	nd (3)	no	yes	no	no	no	no	no	no	no	no	no	no	no	no	nd (3)	no	no
timecourse	yes	yes	yes	no	yes	nd (3)	yes	yes	yes	yes	yes	nd (3)	no	nd (3)	yes	yes	yes	yes	yes	yes	yes	yes	yes
data format
row / column formats	yes	yes (column only)	yes (4)	no	yes (column only)	nd (3)	yes (4)	yes (4)	yes	no	yes	yes (column only)	yes (column only)	nd (3)	yes (row only)	yes	yes	no	yes	yes	nd (3)	yes	yes
matrix format	yes	no	yes (4)	yes	no	nd (3)	no	no	yes	yes	no	no	yes	nd (3)	no	no	no	yes	no	no	nd (3)	no	no
readings:
number of readings handled per file	multiple	single	single	single	multiple	nd (3)	multiple	multiple	single	single	yes	nd (3)	multiple	nd (3)	single	up to 3	single	single	single	single	multiple	multiple	multiple
adds reading names	yes	N/A	no	no	yes	nd (3)	yes	yes	no	no	nd (3)	nd (3)	no	yes	no	nd (3)	no	no	no	no	yes	nd (3)	nd (3)
wells:
adds well names	yes	yes	yes	yes	yes	nd (3)	yes	yes	yes	yes	yes	yes	yes	yes	yes	no	yes	yes	yes	yes	yes	yes	yes
adds custom well names	yes	yes	no	no	no	nd (3)	yes	yes (4)	no	no	nd (3)	yes	no	yes	no	no	yes	yes	yes	yes	nd (3)	no	no
handles incomplete wells	yes	yes	yes	no	nd (3)	nd (3)	yes	yes	yes	yes	nd (3)	nd (3)	yes	yes	yes	yes	nd (3)	nd (3)	nd (3)	nd (3)	nd (3)	nd (3)	nd (3)
data tidying	yes	limited	yes	yes	yes	nd (3)	yes	yes	yes	yes	yes	no (5)	yes	yes	no (6)	yes	yes	yes	yes	yes	yes	nd (3)	no (7)
metadata joining	yes	yes	yes	yes	no (metadata taken from raw data file)	yes	yes	yes	limited	limited	yes	yes	yes	no	no	yes	no	no	no	no	yes	no	no
metadata format	tidy	tidy	tidy / matrix (plater)	tidy	N/A	matrix	tidy	tidy	tidy / matrix (plater) / other (8)	function arguments	matrix	tidy / matrix	matrix	N/A	N/A	tidy	N/A	N/A	N/A	N/A	Excel template	N/A	N/A
documentation
guide	yes	yes	no	no	yes	yes	yes	yes	yes	yes	yes	no	yes	no	yes	yes	yes	yes	yes	yes	no	no	yes
examples/vignettes	yes	yes	no	yes	yes	yes	no	yes	yes	yes	yes	no	yes	no	no	yes	yes	yes	yes	yes	no	no	yes
demos	yes	no	yes	no	no	no	no	no	no	no	no	no	no	no	yes	no	no	no	no	no	no	no	no
example raw data files	yes	yes	yes	yes	yes	no	yes	yes	yes	no	no	no	yes	no	no	yes	yes	yes	yes	yes	yes	no	no
